# Supplementary material for: Potential Distribution of Aedes (Ochlerotatus) scapularis (Diptera: Culicidae): A Vector Mosquito New to the Florida Peninsula
Source: Insects. 2021 Mar 3;12(3):213. doi: 10.3390/insects12030213 (PMC8001964; doi:10.3390/insects12030213)
Supplement: Supplementary file 1 [file insects-12-00213-s001.zip]

Archive with 7 entries (5 files):
- insects-1062954-supplementary/
- insects-1062954-supplementary/insects-1062954-supple-conversion/
- insects-1062954-supplementary/insects-1062954-supple-conversion/insects-1062954-supple-Figures.docx
- insects-1062954-supplementary/insects-1062954-supple-conversion/Table_S1_Pearsons_correlation_matrix.csv
- insects-1062954-supplementary/insects-1062954-supple-conversion/Table_S2_thinned_occurrence_pts.csv
- insects-1062954-supplementary/insects-1062954-supple-conversion/Table_S3_full_calibration_results.xlsx
- insects-1062954-supplementary/insects-1062954-supple-conversion/Table_S4_best_candidate_models.xlsx
