# Supplementary material for: Potential Distribution of Aedes (Ochlerotatus) scapularis (Diptera: Culicidae): A Vector Mosquito New to the Florida Peninsula
Source: Insects. 2021 Mar 3;12(3):213. doi: 10.3390/insects12030213 (PMC8001964; doi:10.3390/insects12030213)
Supplement: Supplementary file 1 [file insects-12-00213-s001.zip › insects-1062954-supplementary/insects-1062954-supple-conversion/Table_S1_Pearsons_correlation_matrix.csv]

bio1	bio10	bio11	bio12	bio13	bio14	bio15	bio16	bio17	bio2	bio3	bio4	bio5	bio6	bio7
1	0.924054637045622	0.933033179153899	0.527674979921422	0.650053417558901	0.378796354896036	0.16453247867831	0.616561263630823	0.410671051089449	-0.245759941918281	-0.0518727107025136	-0.254528347624656	0.619244370609434	0.724329191109722	-0.247548150377822
0.924054637045622	1	0.728530196991452	0.277971823615402	0.457945602065303	0.11597426361533	0.398474449871039	0.408874915541115	0.147686616708355	0.0741663917495698	-0.227834613090637	0.131041266200907	0.848038430673088	0.440940693671163	0.107211429586538
0.933033179153899	0.728530196991452	1	0.714469738350002	0.766010751156685	0.5970334885052	-0.0852778944228297	0.753037230280639	0.624671103150275	-0.535651558658599	0.0854140499605608	-0.583334604657479	0.317531030571775	0.907728054293924	-0.561256623437378
0.527674979921422	0.277971823615402	0.714469738350002	1	0.953103066361973	0.97092641217967	-0.516532564341011	0.969448149788217	0.979839935210392	-0.886820731472469	-0.130952144653924	-0.707735795950019	-0.205151546386161	0.891310206304215	-0.834125900872672
0.650053417558901	0.457945602065303	0.766010751156685	0.953103066361973	1	0.866170738804226	-0.245827761198272	0.996805460819145	0.881923986155691	-0.764812516237908	-0.255619914904653	-0.568997249349649	0.0131183113164094	0.857823637952883	-0.687506856426334
0.378796354896036	0.11597426361533	0.5970334885052	0.97092641217967	0.866170738804226	1	-0.69434914820953	0.892696318120607	0.998330477166101	-0.917255561817532	-0.0648984542268941	-0.730480186570184	-0.361946787556937	0.83588821793471	-0.875087103002999
0.16453247867831	0.398474449871039	-0.0852778944228297	-0.516532564341011	-0.245827761198272	-0.69434914820953	1	-0.298279335959307	-0.672075303112961	0.669730783314369	-0.263023112552931	0.598079948298878	0.693623134410612	-0.402020729586159	0.705318028788036
0.616561263630823	0.408874915541115	0.753037230280639	0.969448149788217	0.996805460819145	0.892696318120607	-0.298279335959307	1	0.906905722927484	-0.803442507798926	-0.238836844437159	-0.608544181293275	-0.045646390752554	0.868846284052325	-0.728606536758254
0.410671051089449	0.147686616708355	0.624671103150275	0.979839935210392	0.881923986155691	0.998330477166101	-0.672075303112961	0.906905722927484	1	-0.915316368115444	-0.0708206708264987	-0.73248679676725	-0.33498747994308	0.851444906986567	-0.872925358405669
-0.245759941918281	0.0741663917495698	-0.535651558658599	-0.886820731472469	-0.764812516237908	-0.917255561817532	0.669730783314369	-0.803442507798926	-0.915316368115444	1	-0.00611209491475989	0.866278205782628	0.56084826515609	-0.824197645822501	0.974518405352874
-0.0518727107025136	-0.227834613090637	0.0854140499605608	-0.130952144653924	-0.255619914904653	-0.0648984542268941	-0.263023112552931	-0.238836844437159	-0.0708206708264987	-0.00611209491475989	1	-0.39058960772238	-0.261664590536039	0.0840375189090915	-0.211316572656872
-0.254528347624656	0.131041266200907	-0.583334604657479	-0.707735795950019	-0.568997249349649	-0.730480186570184	0.598079948298878	-0.608544181293275	-0.73248679676725	0.866278205782628	-0.39058960772238	1	0.547078538355587	-0.792736770066536	0.941503685908074
0.619244370609434	0.848038430673088	0.317531030571775	-0.205151546386161	0.0131183113164094	-0.361946787556937	0.693623134410612	-0.045646390752554	-0.33498747994308	0.56084826515609	-0.261664590536039	0.547078538355587	1	-0.0501114285987528	0.588064478312136
0.724329191109722	0.440940693671163	0.907728054293924	0.891310206304215	0.857823637952883	0.83588821793471	-0.402020729586159	0.868846284052325	0.851444906986567	-0.824197645822501	0.0840375189090915	-0.792736770066536	-0.0501114285987528	0.999999999999999	-0.837254721142452
-0.247548150377822	0.107211429586538	-0.561256623437378	-0.834125900872672	-0.687506856426334	-0.875087103002999	0.705318028788036	-0.728606536758254	-0.872925358405669	0.974518405352874	-0.211316572656872	0.941503685908074	0.588064478312136	-0.837254721142452	1
241.860569219148	273.531870000528	208.368873878874	1277.59919846806	1554.49743904187	976.195784791152	19161.3636743741	1494.95167208529	1042.95422065082	178.581680717004	65.2250043912916	2761.17940608186	379.705035599096	102.592009681316	277.113574425118
