# Supplementary material for: Potential Distribution of Aedes (Ochlerotatus) scapularis (Diptera: Culicidae): A Vector Mosquito New to the Florida Peninsula
Source: Insects. 2021 Mar 3;12(3):213. doi: 10.3390/insects12030213 (PMC8001964; doi:10.3390/insects12030213)
Supplement: Supplementary file 1 [file insects-12-00213-s001.zip › insects-1062954-supplementary/insects-1062954-supple-conversion/Table_S2_thinned_occurrence_pts.csv]

species	longitude	latitude
Aedes scapularis	-43.35273	-7.47689
Aedes scapularis	-70.51777	19.21576
Aedes scapularis	-91.43348	17.48409
Aedes scapularis	-102.305555	19.033333
Aedes scapularis	-69.34451	19.03464
Aedes scapularis	-101.446944	27.878611
Aedes scapularis	-88.48734	17.39805
Aedes scapularis	-104.939722	21.567778
Aedes scapularis	-57.3804	-25.31544
Aedes scapularis	-88.73914	17.15205
Aedes scapularis	-63.8174	-26.59937
Aedes scapularis	-48.4393	-1.43713
Aedes scapularis	-87.49475	15.77585
Aedes scapularis	-66.83519	10.59686
Aedes scapularis	-80.51023	25.473953
Aedes scapularis	-40.56705	-16.26713
Aedes scapularis	-88.46663	18.48406
Aedes scapularis	-79.73552	-1.95333
Aedes scapularis	-79.96806	-2.19239
Aedes scapularis	-88.83618	15.47045
Aedes scapularis	-54.068095	5.328699
Aedes scapularis	-90.720555	19.354722
Aedes scapularis	-94.558611	17.988889
Aedes scapularis	-96.393333	19.267222
Aedes scapularis	-61.19843	10.58506
Aedes scapularis	-60.81	11.16563
Aedes scapularis	-87.90448	13.23411
Aedes scapularis	-89.621667	20.967778
Aedes scapularis	-70.13534	11.74687
Aedes scapularis	-80.73259	-0.95327
Aedes scapularis	-49.53376	-4.53373
Aedes scapularis	-42.88773	-22.70141
Aedes scapularis	-86.833611	21.161111
Aedes scapularis	-92.952778	17.548056
Aedes scapularis	-80.7046	-4.88875
Aedes scapularis	-100.428055	18.776389
Aedes scapularis	-57.78485	6.51347
Aedes scapularis	-100.21617	25.69258
Aedes scapularis	-88.2464	13.32308
Aedes scapularis	-96.682222	15.883333
Aedes scapularis	-99.4725	21.216667
Aedes scapularis	-90.60013	19.80065
Aedes scapularis	-101.593055	17.656944
Aedes scapularis	-94.4825	16.350833
Aedes scapularis	-80.34416	26.09857
Aedes scapularis	-92.333889	17.555556
Aedes scapularis	-90.355	20.977222
Aedes scapularis	-78.78642	-8.40147
Aedes scapularis	-58.90061	-34.21621
Aedes scapularis	-97.96697	26.03369
Aedes scapularis	-61.66654	12.2015
Aedes scapularis	-82.97275	8.81707
Aedes scapularis	-77.09319	18.28872
Aedes scapularis	-67.60189	10.24685
Aedes scapularis	-55.26802	5.69684
Aedes scapularis	-71.71182	19.5487
Aedes scapularis	-71.05653	19.70911
Aedes scapularis	-88.150833	21.142222
Aedes scapularis	-100.266111	22.323889
Aedes scapularis	-73.21703	7.11636
Aedes scapularis	-88.24354	17.53528
Aedes scapularis	-80.17126	26.28376
Aedes scapularis	-93.116667	16.752778
Aedes scapularis	-70.43004	18.51711
Aedes scapularis	-80.46888	-3.57011
Aedes scapularis	-89.105555	21.010556
Aedes scapularis	-55.20135	5.44684
Aedes scapularis	-88.31191	17.86921
Aedes scapularis	-90.75105	13.93063
Aedes scapularis	-52.33458	4.8301
Aedes scapularis	-70.12729	19.28092
Aedes scapularis	-80.63227	-5.20534
Aedes scapularis	-79.6425	0.948611
Aedes scapularis	-94.724722	17.6775
Aedes scapularis	-96.854167	19.927222
Aedes scapularis	-70.12085	18.45774
Aedes scapularis	-43.37623	-22.95548
Aedes scapularis	-68.02425	10.46181
Aedes scapularis	-57.51817	6.24679
Aedes scapularis	-92.260556	14.908056
Aedes scapularis	-76.91883	17.99693
Aedes scapularis	-85.31745	10.37807
Aedes scapularis	-75.70223	8.79835
Aedes scapularis	-93.0175	15.538333
Aedes scapularis	-46.6167	-23.53333
Aedes scapularis	-95.059167	16.501944
Aedes scapularis	-100.426667	21.133889
Aedes scapularis	-56.5167	-20.16667
Aedes scapularis	-87.92265	15.43094
Aedes scapularis	-89.00265	17.18575
Aedes scapularis	-93.212222	18.395556
Aedes scapularis	-96.71692	18.81735
Aedes scapularis	-67.74093	10.48795
Aedes scapularis	-95.070278	18.450278
Aedes scapularis	-98.95031	22.73383
Aedes scapularis	-87.700555	21.482778
Aedes scapularis	-80.24404	25.72609
