# Supplementary material for: Potential Distribution of Aedes (Ochlerotatus) scapularis (Diptera: Culicidae): A Vector Mosquito New to the Florida Peninsula
Source: Insects. 2021 Mar 3;12(3):213. doi: 10.3390/insects12030213 (PMC8001964; doi:10.3390/insects12030213)
Supplement: Supplementary file 1 [file insects-12-00213-s001.zip › insects-1062954-supplementary/insects-1062954-supple-conversion/Table_S4_best_candidate_models.xlsx]

## Sheet: Table_S2_best_candidate_models
Best candidate models. Numbers indicating the regularization multiplier (0.3 and 0.7) are included in the model name; 'qp' indicates quadratic + product features; Set3 indicates that the 3rd set of uncorrelated environmental variables were used in the model.
Model	Mean AUC ratio	pvalue of pROC	Omission rate at 5%	AICc	delta_AICc	W_AICc	number of parameters
M_0.3_F_qp_Set3	1.2903	0	0.0277778	2518.8	0	0.868656	10
M_0.7_F_qp_Set3	1.24243	0	0.0277778	2519.45	0.644713	0.293417	7
